# Supplementary material for: Modeling Dual-Task Performance: Identifying Key Predictors Using Artificial Neural Networks
Source: Biomimetics (Basel). 2025 May 29;10(6):351. doi: 10.3390/biomimetics10060351 (PMC12190634; doi:10.3390/biomimetics10060351)
Supplement: Supplementary file 1 [file biomimetics-10-00351-s001.zip › Table S1.xlsx]

## Sheet: ALL
Outcomes	Abbreviation	Definition
ABC	ABC	The Activities-specific Balance Confidence Scale, measuring confidence in maintaining balance during activities.
MOCA	MOCA	Montreal Cognitive Assessment, an assessment tool for detecting mild cognitive impairment.
TMTA_sec	TMTA	Trail Making Test Part A, a test to measure visual attention and processing speed (in seconds).
TMTB_sec	TMTB	Trail Making Test Part B, a test to evaluate cognitive flexibility and executive functioning (in seconds).
MFQ	MFQ	Memory Functioning Questionnaire, used to assess subjective memory abilities in everyday life.
PA	PA	Measures the frequency of experiencing positive and negative emotions as part of the Positive and Negative Affect Schedule (PANAS).
NA	NA	Affective states were evaluated using the Positive and Negative Affect Schedule (PANAS), with separate subscales for Positive Affect (PA) and Negative Af-fect (NA).
PSS	PSS	Perceived stress over the past month was measured via the Perceived Stress Scale
STAXI_1_S	STAXI1S	Anxiety - State-Trait Anxiety Inventory for Adults
STAXI_1_D	STAXI1D
STAXI_G	STAXIG
BFI_Extraversion	BFIE	Big Five Inventory (Extraversion), personality trait related to sociability and energy.
BFI_Agreeableness	BFIA	Big Five Inventory (Agreeableness), personality trait related to kindness and trust.
BFI_Conscientiousness	BFIC	Big Five Inventory (Conscientiousness), personality trait associated with organization and dependability.
BFI_Neuroticism	BFIN	Big Five Inventory (Neuroticism), assesses emotional stability or instability.
BFI_Openness	BFIO	Big Five Inventory (Openness), personality trait linked to creativity and open-mindedness.
PSQI	PSQI	At the same time, sleep quality and disturbances were evaluated using the Pittsburgh Sleep Quality Index.
GDS	GDS	The Geriatric Depression Scale measured depressive symptoms specifically in older adults.
Social_Support__N	SSN	Measures the size and perceived availability of an individual’s social support network as assessed by the Social Support Rating Scale.
Social_Support__S	SSS	Reflects satisfaction with the quality and availability of one’s social support as assessed by the Social Support Rating Scale.
Feature	Abbreviation	Definition
AGE	Age	Participant's chronological age.
HEIGHT__cm	Height	Participant's height in centimeters.
WEIGHT__KG	Weight	Participant's weight in kilograms.
Years_in_the_occupation	WorkYears	Years spent in the current occupation.
Work_hours_per_week	WorkHours	Average number of work hours per week.
Alcohol	Alcohol	Participant’s alcohol consumption status.
Smoke	Smoke	Smoking status indicating current smoker.
Ex_smoker	ExSmoke	History of being an ex-smoker.
Health_evaluation	HealthEval	Self-reported evaluation of overall health.
Hearing_impairment	HearImpair	Self-reported hearing impairment.
Wearing_hearing_Aid	HearAid	Use of hearing aid devices.
Visual_impairment	VisImpair	Self-reported visual impairment.
Wearing_glasses_or_contacts	GlassesContacts	Use of glasses or contact lenses.
LASIK_surgery	LASIK	History of LASIK eye surgery.
Number_of_presscribed_medications	Medications	Total number of prescribed medications.
do_your_medications_make_you_dizzy_or_light_headed	MedDizzy	Medications that cause dizziness or lightheadedness.
Trauma	Trauma	History of experiencing a traumatic injury.
Neurologiacal_disease	NeuroDisease	Presence of any progressive neurological disease (e.g., multiple sclerosis, Parkinson’s disease).
Bone_Fractures	BoneFractures	History of bone fractures.
Joint_Replacement	JointReplace	Number of joint replacement surgeries.
Fallen_in_the_last_12_mon	FallLastYear	Incidents of falling in the past 12 months.
Aud_R_1000	AudR1000	Auditory threshold in the right ear at 1000 Hz.
Aud_L_1000	AudL1000	Auditory threshold in the left ear at 1000 Hz.
Dominanted_ear	DomEar	Dominant ear preference reported by the participant.
GRIP_RIGHT	GripRight	Grip strength measured for the right hand.
GRIP_LEFT	GripLeft	Grip strength measured for the left hand.
Dual_Task_1__Easy_Speed__Velocity	DT1EasyVel	Walking speed under the first dual-task condition.
Dual_Task_1__Easy_Step_Length_Mean	DT1EasySLMean	Mean step length under the first dual-task condition.
Dual_Task_1__Easy_Step_Length_SD	DT1EasySLSD	Standard deviation of step length under the first dual-task condition.
Dual_Task_1__Easy_Step_Time_Mean	DT1EasySTMean	Mean step time under the first dual-task condition.
Dual_Task_1__Easy_Step_Time_SD	DT1EasySTSD	Standard deviation of step time under the first dual-task condition.
Dual_Task_1__Easy_Stride_Width_Mean	DT1EasySWMean	Mean stride width under the first dual-task condition.
Dual_Task_1__Easy_Stride_Width_SD	DT1EasySWSD	Standard deviation of stride width under the first dual-task condition.
Dual_Task_2__Hard_Speed__Velocity	DT2HardVel	Walking speed under the second dual-task condition.
Dual_Task_2__Hard_Step_Length_Mean	DT2HardSLMean	Mean step length under the second dual-task condition.
Dual_Task_2__Hard_Step_Length_SD	DT2HardSLSD	Standard deviation of step length under the second dual-task condition.
Dual_Task_2__Hard_Step_Time_Mean	DT2HardSTMean	Mean step time under the second dual-task condition.
Dual_Task_2__Hard_Step_Time_SD	DT2HardSTSD	Standard deviation of step time under the second dual-task condition.
Dual_Task_2__Hard_Stride_Width_Mean	DT2HardSWMean	Mean stride width under the second dual-task condition.
Dual_Task_2__Hard_Stride_Width_SD	DT2HardSWSD	Standard deviation of stride width under the second dual-task condition.
Single_Task_1_Speed__Velocity	ST1Vel	Walking speed under a single-task condition (Task 1).
Single_Task_1_Step_Length_Mean	ST1SLMean	Mean step length under a single-task condition (Task 1).
Single_Task_1_Step_Length_SD	ST1SLSD	Standard deviation of step length under a single-task condition (Task 1).
Single_Task_1_Step_Time_Mean	ST1STMean	Mean step time under a single-task condition (Task 1).
Single_Task_1_Step_Time_SD	ST1STSD	Standard deviation of step time under a single-task condition (Task 1).
Single_Task_1_Stride_Width_Mean	ST1SWMean	Mean stride width under a single-task condition (Task 1).
Single_Task_1_Stride_Width_SD	ST1SWSD	Standard deviation of stride width under a single-task condition (Task 1).
Single_Task_2_Speed__Velocity	ST2Vel	Walking speed under a single-task condition (Task 2).
Single_Task_2_Step_Length_Mean	ST2SLMean	Mean step length under a single-task condition (Task 2).
Single_Task_2_Step_Length_SD	ST2SLSD	Standard deviation of step length under a single-task condition (Task 2).
Single_Task_2_Step_Time_Mean	ST2STMean	Mean step time under a single-task condition (Task 2).
Single_Task_2_Step_Time_SD	ST2STSD	Standard deviation of step time under a single-task condition (Task 2).
Single_Task_2_Stride_Width_Mean	ST2SWMean	Mean stride width under a single-task condition (Task 2).
Single_Task_2_Stride_Width_SD	ST2SWSD	Standard deviation of stride width under a single-task condition (Task 2).
WC_S_ST1	WCSS1	The total word count for speech in single-task 1.
WC_I_ST1	WCIS1	The total word count for internal thoughts in single-task 1.
WC_Time_ST1	WCTimeS1	The time taken to calculate the total word count for single-task 1.
WC_S_ST2	WCSS2	The total word count for speech in single-task 2.
WC_I_ST2	WCIS2	The total word count for internal thoughts in single-task 2.
WC_Time_ST2	WCTimeS2	The time taken to calculate the total word count for single-task 2.
WC_S_DT1	WCSDT1	The total word count for speech in dual-task 1.
WC_I_DT1	WCIDT1	The total word count for internal thoughts in dual-task 1.
WC_Time_DT1	WCTimeDT1	The time taken to calculate the total word count for dual-task 1.
WC_S_DT2	WCSDT2	The total word count for speech in dual-task 2.
WC_I_DT2	WCIDT2	The total word count for internal thoughts in dual-task 2.
WC_Time_DT2	WCTimeDT2	The time taken to calculate the total word count for dual-task 2.
Dictionary_words_Cal_S_ST1	DictWordsCalSST1	Total dictionary words calculated for speech in single-task 1, trimmed.
Dictionary_words_Cal_I_ST1	DictWordsCalIST1	The calculated dictionary words for dual-task 2, trimmed.
Dictionary_words_Cal_Time_ST1	DictWordsCalTimeST1	The calculated dictionary words for single-task 1, trimmed.
Dictionary_words_Cal_S_ST2	DictWordsCalSST2	The calculated dictionary words for single-task 2, trimmed.
Dictionary_words_Cal_I_ST2	DictWordsCalIST2	Function words for calculated speech in single-task 1.
Dictionary_words_Cal_Time_ST2	DictWordsCalTimeST2	Function words for calculated internal thoughts in single-task 1.
Dictionary_words_Cal_S_DT1	DictWordsCalSDT1	Total dictionary words calculated for speech in dual-task 1, trimmed.
Dictionary_words_Cal_I_DT1	DictWordsCalIDT1	Function words for calculated speech in single-task 2.
Dictionary_words_Cal_Time_DT1	DictWordsCalTimeDT1	Function words for calculated internal thoughts in single-task 2.
Dictionary_words_Cal_S_DT2	DictWordsCalSDT2	The time taken to calculate function words in single-task 2.
Dictionary_words_Cal_I_DT2	DictWordsCalIDT2	Function words for calculated speech in dual-task 1.
Dictionary_words_Cal_Time_DT2	DictWordsCalTimeDT2	Function words for calculated internal thoughts in dual-task 1.
Dictionary_words_DT_1_trimmed_Subject	DictWordsDT1TrimSub	The time taken to calculate function words in dual-task 1.
Dictionary_words_DT_2_trimmed_Subject	DictWordsDT2TrimSub	Function words for calculated speech in dual-task 2.
Dictionary_words_ST_1_trimmed_Subject	DictWordsST1TrimSub	Function words for calculated internal thoughts in dual-task 2.
Dictionary_words_ST_2_trimmed_Subject	DictWordsST2TrimSub	The time taken to calculate function words in dual-task 2.
Function_Words_Cal_S_ST1	FuncWordsCalSST1	Function words calculated for dual-task 1, trimmed.
Function_Words_Cal_I_ST1	FuncWordsCalIST1	Function words calculated for dual-task 2, trimmed.
Function_Words_Cal_Time_ST1	FuncWordsCalTimeST1	Function words calculated for single-task 1, trimmed.
Function_Words_Cal_S_ST2	FuncWordsCalSST2	Function words calculated for single-task 2, trimmed.
Function_Words_Cal_I_ST2	FuncWordsCalIST2	Total pronouns calculated for speech in single-task 1.
Function_Words_Cal_Time_ST2	FuncWordsCalTimeST2	Total pronouns calculated for internal thoughts in single-task 1.
Function_Words_Cal_S_DT1	FuncWordsCalSDT1	Time taken to calculate total pronouns in single-task 1.
Function_Words_Cal_I_DT1	FuncWordsCalIDT1	Total pronouns calculated for speech in single-task 2.
Function_Words_Cal_Time_DT1	FuncWordsCalTimeDT1	Total pronouns calculated for internal thoughts in single-task 2.
Function_Words_Cal_S_DT2	FuncWordsCalSDT2	Time taken to calculate total pronouns in single-task 2.
Function_Words_Cal_I_DT2	FuncWordsCalIDT2	Total pronouns calculated for speech in dual-task 1.
Function_Words_Cal_Time_DT2	FuncWordsCalTimeDT2	Total pronouns calculated for internal thoughts in dual-task 1.
Function_Words_DT_1_trimmed_Subject	FuncWordsDT1TrimSub	Time taken to calculate total pronouns in dual-task 1.
Function_Words_DT_2_trimmed_Subject	FuncWordsDT2TrimSub	Total pronouns calculated for speech in dual-task 2.
Function_Words_ST_1_trimmed_Subject	FuncWordsST1TrimSub	Total pronouns calculated for internal thoughts in dual-task 2.
Function_Words_ST_2_trimmed_Subject	FuncWordsST2TrimSub	Time taken to calculate total pronouns in dual-task 2.
Total_Pronouns_Cal_S_ST1	TotPronCalSST1	Total pronouns calculated for dual-task 1, trimmed.
Total_Pronouns_Cal_I_ST1	TotPronCalIST1	Total pronouns calculated for dual-task 2, trimmed.
Total_Pronouns_Cal_Time_ST1	TotPronCalTimeST1	Total pronouns calculated for single-task 1, trimmed.
Total_Pronouns_Cal_S_ST2	TotPronCalSST2	Total pronouns calculated for single-task 2, trimmed.
Total_Pronouns_Cal_I_ST2	TotPronCalIST2	Personal pronouns calculated for speech in single-task 1.
Total_Pronouns_Cal_Time_ST2	TotPronCalTimeST2	Personal pronouns calculated for internal thoughts in single-task 1.
Total_Pronouns_Cal_S_DT1	TotPronCalSDT1	Time taken to calculate personal pronouns in single-task 1.
Total_Pronouns_Cal_I_DT1	TotPronCalIDT1	Personal pronouns calculated for speech in single-task 2.
Total_Pronouns_Cal_Time_DT1	TotPronCalTimeDT1	Personal pronouns calculated for internal thoughts in single-task 2.
Total_Pronouns_Cal_S_DT2	TotPronCalSDT2	Time taken to calculate personal pronouns in single-task 2.
Total_Pronouns_Cal_I_DT2	TotPronCalIDT2	Personal pronouns calculated for speech in dual-task 1.
Total_Pronouns_Cal_Time_DT2	TotPronCalTimeDT2	Personal pronouns calculated for internal thoughts in dual-task 1.
Total_Pronouns_DT_1_trimmed_Subject	TotPronDT1TrimSub	Time taken to calculate personal pronouns in dual-task 1.
Total_Pronouns_DT_2_trimmed_Subject	TotPronDT2TrimSub	Personal pronouns calculated for speech in dual-task 2.
Total_Pronouns_ST_1_trimmed_Subject	TotPronST1TrimSub	Personal pronouns calculated for internal thoughts in dual-task 2.
Total_Pronouns_ST_2_trimmed_Subject	TotPronST2TrimSub	Time taken to calculate personal pronouns in dual-task 2.
Personal_Pronouns_Cal_S_ST1	PersPronCalSST1	Personal pronouns calculated for dual-task 1, trimmed.
Personal_Pronouns_Cal_I_ST1	PersPronCalIST1	Personal pronouns calculated for dual-task 2, trimmed.
Personal_Pronouns_Cal_Time_ST1	PersPronCalTimeST1	Personal pronouns calculated for single-task 1, trimmed.
Personal_Pronouns_Cal_S_ST2	PersPronCalSST2	Personal pronouns calculated for single-task 2, trimmed.
Personal_Pronouns_Cal_I_ST2	PersPronCalIST2	Personal pronouns calculated for internal thoughts in single-task 2.
Personal_Pronouns_Cal_Time_ST2	PersPronCalTimeST2	Time taken to calculate personal pronouns in single-task 2.
Personal_Pronouns_Cal_S_DT1	PersPronCalSDT1	Personal pronouns calculated for speech in dual-task 1.
Personal_Pronouns_Cal_I_DT1	PersPronCalIDT1	Personal pronouns calculated for internal thoughts in dual-task 1.
Personal_Pronouns_Cal_Time_DT1	PersPronCalTimeDT1	Time taken to calculate personal pronouns in dual-task 1.
Personal_Pronouns_Cal_S_DT2	PersPronCalSDT2	Personal pronouns calculated for speech in dual-task 2.
Personal_Pronouns_Cal_I_DT2	PersPronCalIDT2	Personal pronouns calculated for internal thoughts in dual-task 2.
Personal_Pronouns_Cal_Time_DT2	PersPronCalTimeDT2	Time taken to calculate personal pronouns in dual-task 2.
Personal_Pronouns__DT_1_trimmed_Subject	PersPronDT1TrimSub	Personal pronouns calculated for dual-task 1, trimmed.
Personal_Pronouns__DT_2_trimmed_Subject	PersPronDT2TrimSub	Personal pronouns calculated for dual-task 2, trimmed.
Personal_Pronouns__ST_1_trimmed_Subject	PersPronST1TrimSub	Personal pronouns calculated for single-task 1, trimmed.
Personal_Pronouns__ST_2_trimmed_Subject	PersPronST2TrimSub	Personal pronouns calculated for single-task 2, trimmed.
Fst_pers_singular_Cal_S_ST1	FstSingCalSST1	First-person singular pronouns calculated for speech in single-task 1.
Fst_pers_singular_Cal_I_ST1	FstSingCalIST1	First-person singular pronouns calculated for internal thoughts in single-task 1.
Fst_pers_singular_Cal_Time_ST1	FstSingCalTimeST1	Time taken to calculate first-person singular pronouns in single-task 1.
Fst_pers_singular_Cal_S_ST2	FstSingCalSST2	First-person singular pronouns calculated for speech in single-task 2.
Fst_pers_singular_Cal_I_ST2	FstSingCalIST2	First-person singular pronouns calculated for internal thoughts in single-task 2.
Fst_pers_singular_Cal_Time_ST2	FstSingCalTimeST2	Time taken to calculate first-person singular pronouns in single-task 2.
Fst_pers_singular_Cal_S_DT1	FstSingCalSDT1	First-person singular pronouns calculated for speech in dual-task 1.
Fst_pers_singular_Cal_I_DT1	FstSingCalIDT1	First-person singular pronouns calculated for internal thoughts in dual-task 1.
Fst_pers_singular_Cal_Time_DT1	FstSingCalTimeDT1	Time taken to calculate first-person singular pronouns in dual-task 1.
Fst_pers_singular_Cal_S_DT2	FstSingCalSDT2	First-person singular pronouns calculated for speech in dual-task 2.
Fst_pers_singular_Cal_I_DT2	FstSingCalIDT2	First-person singular pronouns calculated for internal thoughts in dual-task 2.
Fst_pers_singular_Cal_Time_DT2	FstSingCalTimeDT2	Time taken to calculate first-person singular pronouns in dual-task 2.
Fst_pers_singular_DT_1_trimmed_Subject	FstSingDT1TrimSub	First-person singular pronouns calculated for dual-task 1, trimmed.
Fst_pers_singular_DT_2_trimmed_Subject	FstSingDT2TrimSub	First-person singular pronouns calculated for dual-task 2, trimmed.
Fst_pers_singular_ST_1_trimmed_Subject	FstSingST1TrimSub	First-person singular pronouns calculated for single-task 1, trimmed.
Fst_pers_singular_ST_2_trimmed_Subject	FstSingST2TrimSub	First-person singular pronouns calculated for single-task 2, trimmed.
Fst_pers_plural_Cal_S_ST1	FstPlurCalSST1	First-person plural pronouns calculated for speech in single-task 1.
Fst_pers_plural_Cal_I_ST1	FstPlurCalIST1	First-person plural pronouns calculated for internal thoughts in single-task 1.
Fst_pers_plural_Cal_Time_ST1	FstPlurCalTimeST1	Time taken to calculate first-person plural pronouns in single-task 1.
Fst_pers_plural_Cal_S_ST2	FstPlurCalSST2	First-person plural pronouns calculated for speech in single-task 2.
Fst_pers_plural_Cal_I_ST2	FstPlurCalIST2	First-person plural pronouns calculated for internal thoughts in single-task 2.
Fst_pers_plural_Cal_Time_ST2	FstPlurCalTimeST2	Time taken to calculate first-person plural pronouns in single-task 2.
Fst_pers_plural_Cal_S_DT1	FstPlurCalSDT1	First-person plural pronouns calculated for speech in dual-task 1.
Fst_pers_plural_Cal_I_DT1	FstPlurCalIDT1	First-person plural pronouns calculated for internal thoughts in dual-task 1.
Fst_pers_plural_Cal_Time_DT1	FstPlurCalTimeDT1	Time taken to calculate first-person plural pronouns in dual-task 1.
Fst_pers_plural_Cal_S_DT2	FstPlurCalSDT2	First-person plural pronouns calculated for speech in dual-task 2.
Fst_pers_plural_Cal_I_DT2	FstPlurCalIDT2	First-person plural pronouns calculated for internal thoughts in dual-task 2.
Fst_pers_plural_Cal_Time_DT2	FstPlurCalTimeDT2	Time taken to calculate first-person plural pronouns in dual-task 2.
Fst_pers_plural_DT_1_trimmed_Subject	FstPlurDT1TrimSub	First-person plural pronouns calculated for dual-task 1, trimmed.
Fst_pers_plural_DT_2_trimmed_Subject	FstPlurDT2TrimSub	First-person plural pronouns calculated for dual-task 2, trimmed.
Fst_pers_plural_ST_1_trimmed_Subject	FstPlurST1TrimSub	First-person plural pronouns calculated for single-task 1, trimmed.
Fst_pers_plural_ST_2_trimmed_Subject	FstPlurST2TrimSub	First-person plural pronouns calculated for single-task 2, trimmed.
Snd_person_Cal_S_ST1	SndPersCalSST1	Second-person pronouns calculated for speech in single-task 1.
Snd_person_Cal_I_ST1	SndPersCalIST1	Second-person pronouns calculated for internal thoughts in single-task 1.
Snd_person_Cal_Time_ST1	SndPersCalTimeST1	Time taken to calculate second-person pronouns in single-task 1.
Snd_person_Cal_S_ST2	SndPersCalSST2	Second-person pronouns calculated for speech in single-task 2.
Snd_person_Cal_I_ST2	SndPersCalIST2	Second-person pronouns calculated for internal thoughts in single-task 2.
Snd_person_Cal_Time_ST2	SndPersCalTimeST2	Time taken to calculate second-person pronouns in single-task 2.
Snd_person_Cal_S_DT1	SndPersCalSDT1	Second-person pronouns calculated for speech in dual-task 1.
Snd_person_Cal_I_DT1	SndPersCalIDT1	Second-person pronouns calculated for internal thoughts in dual-task 1.
Snd_person_Cal_Time_DT1	SndPersCalTimeDT1	Time taken to calculate second-person pronouns in dual-task 1.
Snd_person_Cal_S_DT2	SndPersCalSDT2	Second-person pronouns calculated for speech in dual-task 2.
Snd_person_Cal_I_DT2	SndPersCalIDT2	Second-person pronouns calculated for internal thoughts in dual-task 2.
Snd_person_Cal_Time_DT2	SndPersCalTimeDT2	Time taken to calculate second-person pronouns in dual-task 2.
Sst_person_DT_1_trimmed_Subject	SndPersDT1TrimSub	Second-person pronouns calculated for dual-task 1, trimmed.
Sst_person_DT_2_trimmed_Subject	SndPersDT2TrimSub	Second-person pronouns calculated for dual-task 2, trimmed.
Sst_person_ST_1_trimmed_Subject	SndPersST1TrimSub	Second-person pronouns calculated for single-task 1, trimmed.
Sst_person_ST_2_trimmed_Subject	SndPersST2TrimSub	Second-person pronouns calculated for single-task 2, trimmed.
Trd_pers_singular_Cal_Time_ST1	TrdSingCalTimeST1	Third-person singular pronouns calculated for speech in single-task 1.
Trd_pers_singular_Cal_Time_ST2	TrdSingCalTimeST2	Third-person singular pronouns calculated for internal thoughts in single-task 1.
Trd_pers_singular_Cal_Time_DT1	TrdSingCalTimeDT1	Time taken to calculate third-person singular pronouns in single-task 1.
Trd_pers_singular_Cal_Time_DT2	TrdSingCalTimeDT2	Third-person singular pronouns calculated for speech in single-task 2.
Trd_pers_singular_DT_1_trimmed_Subject	TrdSingDT1TrimSub	Third-person singular pronouns calculated for internal thoughts in single-task 2.
Trd_pers_singular_DT_2_trimmed_Subject	TrdSingDT2TrimSub	Time taken to calculate third-person singular pronouns in single-task 2.
Trd_pers_singular_ST_1_trimmed_Subject	TrdSingST1TrimSub	Third-person singular pronouns calculated for single-task 1, trimmed.
Trd_pers_singular_ST_2_trimmed_Subject	TrdSingST2TrimSub	Third-person singular pronouns calculated for single-task 2, trimmed.
Trd_pers_plural_Cal_Time_ST1	TrdPlurCalTimeST1	Time taken to calculate third-person plural pronouns for single-task 1.
Trd_pers_plural_Cal_Time_ST2	TrdPlurCalTimeST2	Time taken to calculate third-person plural pronouns for single-task 2.
Trd_pers_plural_Cal_Time_DT1	TrdPlurCalTimeDT1	Time taken to calculate third-person plural pronouns for dual-task 1.
Trd_pers_plural_Cal_Time_DT2	TrdPlurCalTimeDT2	Time taken to calculate third-person plural pronouns for dual-task 2.
Trd_pers_plural_DT_1_trimmed_Subject	TrdPlurDT1TrimSub	Third-person plural pronouns calculated for dual-task 1, trimmed.
Trd_pers_plural_DT_2_trimmed_Subject	TrdPlurDT2TrimSub	Third-person plural pronouns calculated for dual-task 2, trimmed.
Trd_pers_plural_ST_1_trimmed_Subject	TrdPlurST1TrimSub	Third-person plural pronouns calculated for single-task 1, trimmed.
Trd_pers_plural_ST_2_trimmed_Subject	TrdPlurST2TrimSub	Third-person plural pronouns calculated for single-task 2, trimmed.
Imperson_pronounsl_Cal_Time_ST1	ImpPronCalTimeST1	Time taken to calculate impersonal pronouns for single-task 1.
Imperson_pronounsl_Cal_Time_ST2	ImpPronCalTimeST2	Time taken to calculate impersonal pronouns for single-task 2.
Imperson_pronounsl_Cal_Time_DT1	ImpPronCalTimeDT1	Time taken to calculate impersonal pronouns for dual-task 1.
Imperson_pronounsl_Cal_Time_DT2	ImpPronCalTimeDT2	Time taken to calculate impersonal pronouns for dual-task 2.
Imperson_pronouns_DT_1_trimmed_Subject	ImpPronDT1TrimSub	Impersonal pronouns calculated for dual-task 1, trimmed.
Imperson_pronouns_DT_2_trimmed_Subject	ImpPronDT2TrimSub	Impersonal pronouns calculated for dual-task 2, trimmed.
Imperson_pronouns_ST_1_trimmed_Subject	ImpPronST1TrimSub	Impersonal pronouns calculated for single-task 1, trimmed.
Imperson_pronouns_ST_2_trimmed_Subject	ImpPronST2TrimSub	Impersonal pronouns calculated for single-task 2, trimmed.
Analytic_S_ST1	AnalyticSST1	Analytic scores calculated for speech in single-task 1.
Analytic_I_ST1	AnalyticIST1	Analytic scores calculated for internal thoughts in single-task 1.
Analytic_Time_ST1	AnalyticTimeST1	Time taken to calculate analytic scores for single-task 1.
Analytic_S_ST2	AnalyticSST2	Analytic scores calculated for speech in single-task 2.
Analytic_I_ST2	AnalyticIST2	Analytic scores calculated for internal thoughts in single-task 2.
Analytic_Time_ST2	AnalyticTimeST2	Time taken to calculate analytic scores for single-task 2.
Analytic_S_DT1	AnalyticSDT1	Analytic scores calculated for speech in dual-task 1.
Analytic_I_DT1	AnalyticIDT1	Analytic scores calculated for internal thoughts in dual-task 1.
Analytic_Time_DT1	AnalyticTimeDT1	Time taken to calculate analytic scores for dual-task 1.
Analytic_S_DT2	AnalyticSDT2	Analytic scores calculated for speech in dual-task 2.
Analytic_I_DT2	AnalyticIDT2	Analytic scores calculated for internal thoughts in dual-task 2.
Analytic_Time_DT2	AnalyticTimeDT2	Time taken to calculate analytic scores for dual-task 2.
Clout_S_ST1	CloutSST1	Clout scores calculated for speech in single-task 1.
Clout_I_ST1	CloutIST1	Clout scores calculated for internal thoughts in single-task 1.
Clout_Time_ST1	CloutTimeST1	Time taken to calculate clout scores for single-task 1.
Clout_S_ST2	CloutSST2	Clout scores calculated for speech in single-task 2.
Clout_I_ST2	CloutIST2	Clout scores calculated for internal thoughts in single-task 2.
Clout_Time_ST2	CloutTimeST2	Time taken to calculate clout scores for single-task 2.
Clout_S_DT1	CloutSDT1	Clout scores calculated for speech in dual-task 1.
Clout_I_DT1	CloutIDT1	Clout scores calculated for internal thoughts in dual-task 1.
Clout_Time_DT1	CloutTimeDT1	Time taken to calculate clout scores for dual-task 1.
Clout_S_DT2	CloutSDT2	Clout scores calculated for speech in dual-task 2.
Clout_I_DT2	CloutIDT2	Clout scores calculated for internal thoughts in dual-task 2.
Clout_Time_DT2	CloutTimeDT2	Time taken to calculate clout scores for dual-task 2.
Conj_S_ST1	ConjSST1	Conjunction word usage rate calculated for speech in single-task 1.
Conj_I_ST1	ConjIST1	Conjunction usage scores calculated for internal thoughts in single-task 1.
Conj_Time_ST1	ConjTimeST1	Time taken to calculate conjunction usage scores for single-task 1.
Conj_S_ST2	ConjSST2	Conjunction usage scores calculated for speech in single-task 2.
Conj_I_ST2	ConjIST2	Conjunction usage scores calculated for internal thoughts in single-task 2.
Conj_Time_ST2	ConjTimeST2	Time taken to calculate conjunction usage scores for single-task 2.
Conj_S_DT1	ConjSDT1	Conjunction usage scores calculated for speech in dual-task 1.
Conj_I_DT1	ConjIDT1	Conjunction usage scores calculated for internal thoughts in dual-task 1.
Conj_Time_DT1	ConjTimeDT1	Time taken to calculate conjunction usage scores for dual-task 1.
Conj_S_DT2	ConjSDT2	Conjunction usage scores calculated for speech in dual-task 2.
Conj_I_DT2	ConjIDT2	Conjunction usage scores calculated for internal thoughts in dual-task 2.
Conj_Time_DT2	ConjTimeDT2	Time taken to calculate conjunction usage scores for dual-task 2.
Authentic_S_ST1	AuthSST1	Authenticity scores calculated for speech in single-task 1.
Authentic_I_ST1	AuthIST1	Authenticity scores calculated for internal thoughts in single-task 1.
Authentic_Time_ST1	AuthTimeST1	Time taken to calculate authenticity scores for single-task 1.
Authentic_S_ST2	AuthSST2	Authenticity scores calculated for speech in single-task 2.
Authentic_I_ST2	AuthIST2	Authenticity scores calculated for internal thoughts in single-task 2.
Authentic_Time_ST2	AuthTimeST2	Time taken to calculate authenticity scores for single-task 2.
Authentic_S_DT1	AuthSDT1	Authenticity scores calculated for speech in dual-task 1.
Authentic_I_DT1	AuthIDT1	Authenticity scores calculated for internal thoughts in dual-task 1.
Authentic_Time_DT1	AuthTimeDT1	Time taken to calculate authenticity scores for dual-task 1.
Authentic_S_DT2	AuthSDT2	Authenticity scores calculated for speech in dual-task 2.
Authentic_I_DT2	AuthIDT2	Authenticity scores calculated for internal thoughts in dual-task 2.
Authentic_Time_DT2	AuthTimeDT2	Time taken to calculate authenticity scores for dual-task 2.
Tone_S_ST1	ToneSST1	Tone scores calculated for speech in single-task 1.
Tone_I_ST1	ToneIST1	Tone scores calculated for internal thoughts in single-task 1.
Tone_Time_ST1	ToneTimeST1	Time taken to calculate tone scores for single-task 1.
Tone_S_ST2	ToneSST2	Tone scores calculated for speech in single-task 2.
Tone_I_ST2	ToneIST2	Tone scores calculated for internal thoughts in single-task 2.
Tone_Time_ST2	ToneTimeST2	Time taken to calculate tone scores for single-task 2.
Tone_S_DT1	ToneSDT1	Tone scores calculated for speech in dual-task 1.
Tone_I_DT1	ToneIDT1	Tone scores calculated for internal thoughts in dual-task 1.
Tone_Time_DT1	ToneTimeDT1	Time taken to calculate tone scores for dual-task 1.
Tone_S_DT2	ToneSDT2	Tone scores calculated for speech in dual-task 2.
Tone_I_DT2	ToneIDT2	Tone scores calculated for internal thoughts in dual-task 2.
Tone_Time_DT2	ToneTimeDT2	Time taken to calculate tone scores for dual-task 2.
WPS_S_ST1	WPSSST1	Word count per sentence for single-task 1 (speech).
WPS_I_ST1	WPSIST1	Word count per sentence for single-task 1 (internal).
WPS_Time_ST1	WPSTimeST1	Time taken to calculate word count per sentence for single-task 1.
WPS_S_ST2	WPSSST2	Word count per sentence for single-task 2 (speech).
WPS_I_ST2	WPSIST2	Word count per sentence for single-task 2 (internal).
WPS_Time_ST2	WPSTimeST2	Time taken to calculate word count per sentence for single-task 2.
WPS_S_DT1	WPSSDT1	Word count per sentence for dual-task 1 (speech).
WPS_I_DT1	WPSIDT1	Word count per sentence for dual-task 1 (internal).
WPS_Time_DT1	WPSTimeDT1	Time taken to calculate word count per sentence for dual-task 1.
WPS_S_DT2	WPSSDT2	Word count per sentence for dual-task 2 (speech).
WPS_I_DT2	WPSIDT2	Word count per sentence for dual-task 2 (internal).
WPS_Time_DT2	WPSTimeDT2	Time taken to calculate word count per sentence for dual-task 2.
Sixltr_S_ST1	SixltrSST1	Percentage of six-letter words used in single-task 1 (speech).
Sixltr_I_ST1	SixltrIST1	Percentage of six-letter words used in single-task 1 (internal).
Sixltr_Time_ST1	SixltrTimeST1	Time taken to calculate six-letter word usage for single-task 1.
Sixltr_S_ST2	SixltrSST2	Percentage of six-letter words used in single-task 2 (speech).
Sixltr_I_ST2	SixltrIST2	Percentage of six-letter words used in single-task 2 (internal).
Sixltr_Time_ST2	SixltrTimeST2	Time taken to calculate six-letter word usage for single-task 2.
Sixltr_S_DT1	SixltrSDT1	Percentage of six-letter words used in dual-task 1 (speech).
Sixltr_I_DT1	SixltrIDT1	Percentage of six-letter words used in dual-task 1 (internal).
Sixltr_Time_DT1	SixltrTimeDT1	Time taken to calculate six-letter word usage for dual-task 1.
Sixltr_S_DT2	SixltrSDT2	Percentage of six-letter words used in dual-task 2 (speech).
Sixltr_I_DT2	SixltrIDT2	Percentage of six-letter words used in dual-task 2 (internal).
Sixltr_Time_DT2	SixltrTimeDT2	Time taken to calculate six-letter word usage for dual-task 2.
Prep_S_ST1	PrepSST1	Preposition usage scores for single-task 1 (speech).
Prep_I_ST1	PrepIST1	Preposition usage scores for single-task 1 (internal).
Prep_Time_ST1	PrepTimeST1	Time taken to calculate preposition usage for single-task 1.
Prep_S_ST2	PrepSST2	Preposition usage scores for single-task 2 (speech).
Prep_I_ST2	PrepIST2	Preposition usage scores for single-task 2 (internal).
Prep_Time_ST2	PrepTimeST2	Time taken to calculate preposition usage for single-task 2.
Prep_S_DT1	PrepSDT1	Preposition usage scores for dual-task 1 (speech).
Prep_I_DT1	PrepIDT1	Preposition usage scores for dual-task 1 (internal).
Prep_Time_DT1	PrepTimeDT1	Time taken to calculate preposition usage for dual-task 1.
Prep_S_DT2	PrepSDT2	Preposition usage scores for dual-task 2 (speech).
Prep_I_DT2	PrepIDT2	Preposition usage scores for dual-task 2 (internal).
Prep_Time_DT2	PrepTimeDT2	Time taken to calculate preposition usage for dual-task 2.
Cogproc_S_ST1	CogprocSST1	Cognitive processing words used in single-task 1 (speech).
Cogproc_I_ST1	CogprocIST1	Cognitive processing words used in single-task 1 (internal).
Cogproc_Time_ST1	CogprocTimeST1	Time taken to calculate cognitive processing words for single-task 1.
Cogproc_S_ST2	CogprocSST2	Cognitive processing words used in single-task 2 (speech).
Cogproc_I_ST2	CogprocIST2	Cognitive processing words used in single-task 2 (internal).
Cogproc_Time_ST2	CogprocTimeST2	Time taken to calculate cognitive processing words for single-task 2.
Cogproc_S_DT1	CogprocSDT1	Cognitive processing words used in dual-task 1 (speech).
Cogproc_I_DT1	CogprocIDT1	Cognitive processing words used in dual-task 1 (internal).
Cogproc_Time_DT1	CogprocTimeDT1	Time taken to calculate cognitive processing words for dual-task 1.
Cogproc_S_DT2	CogprocSDT2	Cognitive processing words used in dual-task 2 (speech).
Cogproc_I_DT2	CogprocIDT2	Cognitive processing words used in dual-task 2 (internal).
Cogproc_Time_DT2	CogprocTimeDT2	Time taken to calculate cognitive processing words for dual-task 2.
Insight_S_ST1	InsightSST1	Insight-related word usage rate calculated for speech in single-task 1.
Insight_I_ST1	InsightIST1	Insightful words used in single-task 1 (internal).
Insight_Time_ST1	InsightTimeST1	Time taken to calculate insightful words for single-task 1.
Insight_S_ST2	InsightSST2	Insightful words used in single-task 2 (speech).
Insight_I_ST2	InsightIST2	Insightful words used in single-task 2 (internal).
Insight_Time_ST2	InsightTimeST2	Time taken to calculate insightful words for single-task 2.
Insight_S_DT1	InsightSDT1	Insightful words used in dual-task 1 (speech).
Insight_I_DT1	InsightIDT1	Insightful words used in dual-task 1 (internal).
Insight_Time_DT1	InsightTimeDT1	Time taken to calculate insightful words for dual-task 1.
Insight_S_DT2	InsightSDT2	Insightful words used in dual-task 2 (speech).
Insight_I_DT2	InsightIDT2	Insightful words used in dual-task 2 (internal).
Insight_Time_DT2	InsightTimeDT2	Time taken to calculate insightful words for dual-task 2.
Causation_S_ST1	CauseSST1	Cause-related words used in single-task 1 (speech).
Causation_I_ST1	CauseIST1	Cause-related words used in single-task 1 (internal).
Causation_Time_ST1	CauseTimeST1	Time taken to calculate cause-related words for single-task 1.
Causation_S_ST2	CauseSST2	Cause-related words used in single-task 2 (speech).
Causation_I_ST2	CauseIST2	Cause-related words used in single-task 2 (internal).
Causation_Time_ST2	CauseTimeST2	Time taken to calculate cause-related words for single-task 2.
Causation_S_DT1	CauseSDT1	Cause-related words used in dual-task 1 (speech).
Causation_I_DT1	CauseIDT1	Cause-related words used in dual-task 1 (internal).
Causation_Time_DT1	CauseTimeDT1	Time taken to calculate cause-related words for dual-task 1.
Causation_S_DT2	CauseSDT2	Cause-related words used in dual-task 2 (speech).
Causation_I_DT2	CauseIDT2	Cause-related words used in dual-task 2 (internal).
Causation_Time_DT2	CauseTimeDT2	Time taken to calculate cause-related words for dual-task 2.
Discrepancy_S_ST1	DiscSST1	Discrepancy-related words used in single-task 1 (speech).
Discrepancy_I_ST1	DiscIST1	Discrepancy-related words used in single-task 1 (internal).
Discrepancy_Time_ST1	DiscTimeST1	Time taken to calculate discrepancy-related words for single-task 1.
Discrepancy_S_ST2	DiscSST2	Discrepancy-related words used in single-task 2 (speech).
Discrepancy_I_ST2	DiscIST2	Discrepancy-related words used in single-task 2 (internal).
Discrepancy_Time_ST2	DiscTimeST2	Time taken to calculate discrepancy-related words for single-task 2.
Discrepancy_S_DT1	DiscSDT1	Discrepancy-related words used in dual-task 1 (speech).
Discrepancy_I_DT1	DiscIDT1	Discrepancy-related words used in dual-task 1 (internal).
Discrepancy_Time_DT1	DiscTimeDT1	Time taken to calculate discrepancy-related words for dual-task 1.
Discrepancy_S_DT2	DiscSDT2	Discrepancy-related words used in dual-task 2 (speech).
Discrepancy_I_DT2	DiscIDT2	Discrepancy-related words used in dual-task 2 (internal).
Discrepancy_Time_DT2	DiscTimeDT2	Time taken to calculate discrepancy-related words for dual-task 2.
Tentative_S_ST1	TentSST1	Tentative words used in single-task 1 (speech).
Tentative_I_ST1	TentIST1	Tentative words used in single-task 1 (internal).
Tentative_Time_ST1	TentTimeST1	Time taken to calculate tentative words for single-task 1.
Tentative_S_ST2	TentSST2	Tentative words used in single-task 2 (speech).
Tentative_I_ST2	TentIST2	Tentative words used in single-task 2 (internal).
Tentative_Time_ST2	TentTimeST2	Time taken to calculate tentative words for single-task 2.
Tentative_S_DT1	TentSDT1	Tentative words used in dual-task 1 (speech).
Tentative_I_DT1	TentIDT1	Tentative words used in dual-task 1 (internal).
Tentative_Time_DT1	TentTimeDT1	Time taken to calculate tentative words for dual-task 1.
Tentative_S_DT2	TentSDT2	Tentative words used in dual-task 2 (speech).
Tentative_I_DT2	TentIDT2	Tentative words used in dual-task 2 (internal).
Tentative_Time_DT2	TentTimeDT2	Time taken to calculate tentative words for dual-task 2.
Certainty_S_ST1	CertSST1	Certainty-related words used in single-task 1 (speech).
Certainty_I_ST1	CertIST1	Certainty-related words used in single-task 1 (internal).
Certainty_Time_ST1	CertTimeST1	Time taken to calculate certainty-related words for single-task 1.
Certainty_S_ST2	CertSST2	Certainty-related words used in single-task 2 (speech).
Certainty_I_ST2	CertIST2	Certainty-related words used in single-task 2 (internal).
Certainty_Time_ST2	CertTimeST2	Time taken to calculate certainty-related words for single-task 2.
Certainty_S_DT1	CertSDT1	Certainty-related words used in dual-task 1 (speech).
Certainty_I_DT1	CertIDT1	Certainty-related words used in dual-task 1 (internal).
Certainty_Time_DT1	CertTimeDT1	Time taken to calculate certainty-related words for dual-task 1.
Certainty_S_DT2	CertSDT2	Certainty-related words used in dual-task 2 (speech).
Certainty_I_DT2	CertIDT2	Certainty-related words used in dual-task 2 (internal).
Certainty_Time_DT2	CertTimeDT2	Time taken to calculate certainty-related words for dual-task 2.
Differentiation_S_ST1	DiffSST1	Differentiation-related words used in single-task 1 (speech).
Differentiation_I_ST1	DiffIST1	Differentiation-related words used in single-task 1 (internal).
Differentiation_Time_ST1	DiffTimeST1	Time taken to calculate differentiation-related words for single-task 1.
Differentiation_S_ST2	DiffSST2	Differentiation-related words used in single-task 2 (speech).
Differentiation_I_ST2	DiffIST2	Differentiation-related words used in single-task 2 (internal).
Differentiation_Time_ST2	DiffTimeST2	Time taken to calculate differentiation-related words for single-task 2.
Differentiation_S_DT1	DiffSDT1	Differentiation-related words used in dual-task 1 (speech).
Differentiation_I_DT1	DiffIDT1	Differentiation-related words used in dual-task 1 (internal).
Differentiation_Time_DT1	DiffTimeDT1	Time taken to calculate differentiation-related words for dual-task 1.
Differentiation_S_DT2	DiffSDT2	Differentiation-related words used in dual-task 2 (speech).
Differentiation_I_DT2	DiffIDT2	Differentiation-related words used in dual-task 2 (internal).
Differentiation_Time_DT2	DiffTimeDT2	Time taken to calculate differentiation-related words for dual-task 2.
Filler_S_ST1	FillSST1	Filler words used in single-task 1 (speech).
Filler_I_ST1	FillIST1	Filler words used in single-task 1 (internal).
Filler_Time_ST1	FillTimeST1	Time taken to calculate filler words for single-task 1.
Filler_S_ST2	FillSST2	Filler words used in single-task 2 (speech).
Filler_I_ST2	FillIST2	Filler words used in single-task 2 (internal).
Filler_Time_ST2	FillTimeST2	Time taken to calculate filler words for single-task 2.
Filler_S_DT1	FillSDT1	Filler words used in dual-task 1 (speech).
Filler_I_DT1	FillIDT1	Filler words used in dual-task 1 (internal).
Filler_Time_DT1	FillTimeDT1	Time taken to calculate filler words for dual-task 1.
Filler_S_DT2	FillSDT2	Filler words used in dual-task 2 (speech).
Filler_I_DT2	FillIDT2	Filler words used in dual-task 2 (internal).
Filler_Time_DT2	FillTimeDT2	Time taken to calculate filler words for dual-task 2.
